# Supplementary material for: Proteomic characterization of paired non-malignant and malignant African-American prostate epithelial cell lines distinguishes them by structural proteins
Source: BMC Cancer. 2017 Jul 11;17:480. doi: 10.1186/s12885-017-3462-7 (PMC5504803; doi:10.1186/s12885-017-3462-7)
Supplement: Supplementary file 2 — TCGA PRAD DEPs Protein and mRNA Expression Data. This spreadsheet contains the patient demographics, tumor characteristics, and protein and mRNA expression data for the 24 age- and stage-matched African-American and Caucasian-American tumors used in this study. Additional sheets present the data of patients used for the non-malignant comparison and the expression values after subtracting the race-specific averaged values from the tumor expression values. (XLSX 23 kb) [file 12885_2017_3462_MOESM2_ESM.xlsx]

## Sheet: Tumor Protein and mRNA
TCGA DEPs Protein and RNA Expression in Age and Stage Matched Tumor Pairs
Patient ID	Sample Type	Race	Age	Gleason Score	Gleason Score	Tumor Stage	Protein Expression						RNA Expression
							CTNNB1	CAV1	XRCC5	MYH9	SRSF1	ADAR	CTNNB1	CAV1	XRCC5	MYH9	SRSF1	ADAR
A6E2	Primary Tumor	AA	54	7	3+4	T2c	1.1486	0.096707	0.65541	-0.57484	-0.061289	-0.10982	7498.56	291.483	8316.27	13582.2	4485.41	6841.26
A88L	Primary Tumor	CA	54	7	3+4	T2c	-0.20732	2.7037	-0.081098	-1.3813	-0.31061	-0.037896	7504.44	2019.91	6447.89	19980.3	4830.75	5041.97
5511	Primary Tumor	AA	55	7	4+3	T3a	1.2541	2.1301	-0.33062	-0.20519	-0.29218	-0.6127	9539.12	879.65	5539.39	15879.3	3074.52	7087.99
5766	Primary Tumor	CA	55	7	4+3	T3a	0.71405	1.4808	-0.57138	-0.19689	-0.15365	-0.3933	8325.13	744.563	5396.96	14017.9	4309.63	10792.5
7321	Primary Tumor	AA	57	6	3+3	T3a	0.71103	1.1768	0.16909	-0.45888	0.051776	-0.033409	6909.27	462.908	6788.05	17540.1	3257.74	7635.86
A8VO	Primary Tumor	CA	57	6	3+3	T3a	-0.41115	2.3871	-0.8875	-1.22	-0.27232	-0.46599	6606.31	1395.04	4207.06	12807.3	4117.33	4245.6
8470	Primary Tumor	AA	58	6	3+3	T2c	-0.84518	1.4411	-0.12846	0.35085	-0.3113	-0.51285	9403.57	591.947	5825.3	14085	4768.23	8055.49
A8FN	Primary Tumor	CA	58	6	3+3	T2c	0.48158	0.88028	-0.13399	-0.54034	0.089703	-0.29052	7014.84	1540.22	3867.92	16902.7	3241.31	4313.31
A8MJ	Primary Tumor	AA	58	6	3+3	T3a	0.88362	2.0055	-0.16438	-1.2191	-0.17959	-0.19668	9197.02	1148.81	5833.98	15176.7	4040.19	12425
6353	Primary Tumor	CA	58	6	3+3	T3a	0.94919	2.5888	-0.58177	-0.45215	-0.18761	-0.12841	7693.78	4582.84	4865.75	17821.4	2751.11	6053.25
A87E	Primary Tumor	AA	59	7	3+4	T2c	0.31408	2.2333	-0.4901	-0.65071	0.049815	-0.38748	7586.87	1472.54	4155.4	15548	3666.92	5307.01
7740	Primary Tumor	CA	59	7	3+4	T2c	-0.29377	2.6649	-1.1373	-0.84359	-0.45788	-0.33162	9660.88	3221.28	5296.45	24704	2901.6	7274.07
7077	Primary Tumor	AA	64	7	3+4	T3a	1.7846	0.646	-0.35526	0.060862	0.023315	-0.3694	9498.85	190.269	4874.37	17082.3	3532.24	7808.49
A8WL	Primary Tumor	AA	64	7	3+4	T3a	0.54528	2.1182	-0.26295	-1.1694	-0.64032	-0.34552	8050.47	1375	4954.93	16522.2	4654.45	6623.2
5748	Primary Tumor	CA	64	7	3+4	T3a	0.78265	0.83082	-0.51156	-0.63982	-0.10177	-0.027619	9026.2	653.878	5803.59	15972.1	4124.27	7101.75
A7NG	Primary Tumor	CA	64	7	3+4	T3a	0.38596	1.9284	-0.25977	-0.94303	-0.23295	-0.28457	8770.33	2313.59	4851.25	18826.1	3771.5	5624.06
A4BL	Primary Tumor	AA	65	6	3+3	T2c	0.77834	1.1253	-0.021831	-0.69069	-0.079269	-0.341	10236.1	2111.49	5624.26	19310.6	4334.89	6844.68
7781	Primary Tumor	CA	65	7	3+4	T2c	1.0196	1.8934	-0.7417	-0.74389	-0.34998	-0.23963	9828.33	1337.69	6597.25	20166.4	3717.23	8051.65
A59Z	Primary Tumor	AA	66	7	4+3	T2c	0.65985	0.51844	-0.59256	-0.64388	-0.116	0.010517	7265.92	2200.46	4159.33	17633.8	3747.39	5111.24
5743	Primary Tumor	CA	66	7	4+3	T2c	1.1555	0.14817	-0.51098	-0.2978	-0.10699	-0.46676	11177.3	2835	5872.97	18957.9	3947.88	7090.78
A875	Primary Tumor	AA	67	7	4+3	T3a	0.33984	1.5758	0.0068978	-0.78091	0.090803	-0.44407	5741.5	193.796	4632.48	15621.2	5437.23	5884.31
A65E	Primary Tumor	AA	67	6	3+3	T3b	0.76967	1.3249	-0.52853	-0.50673	-0.22037	-0.21438	8445.87	684.638	5125.84	11538.1	4593.76	4707.24
5506	Primary Tumor	CA	67	7	4+3	T3b	1.295	1.0345	-0.13931	-0.32996	-0.11458	-0.10145	10455.7	1397.76	6190.06	23523.4	4025	9796.47
A8SK	Primary Tumor	CA	67	7	3+4	T3b	-1.5024	3.2021	-1.012	-1.9346	-0.42058	-0.094514	8045.84	3065.86	4853.12	19817.2	4039.43	6254.33

## Sheet: Non-malignant RNA
TCGA DEPs RNA Expression in Non-malignant PRAD Samples
Patient ID	Sample Type	Race	Age	Cell Gleason Score	Tumor Stage	CAV1	MYH9	XRCC5	ADAR	CTNNB1	SRSF1
7321	Normal	AA	57	6	T3a	2321.7	19963.2	4963.65	7665.32	7760.16	2927.87
7737	Normal	AA	55	7	T2c	3466.58	20225.4	6647.44	5763.22	6855.81	3627.79
8258	Normal	AA	56	6	T2c	1532.87	11990.5	5917.59	5294.46	5009.56	3228.83
8260	Normal	AA	43	6	T2c	3197.01	16746.3	5302.99	6155.63	9519.29	3534.28
5767	Normal	CA	66	6	T2c	3169.93	15910.8	5489.59	6462.16	9302.19	3651.27
5768	Normal	CA	72	6	T3a	2212.16	19631.5	6202.26	6775.11	8987.23	3233.38
6333	Normal	CA	66	7	T2c	4806.06	20036	5863.97	6317.13	7513.29	3089.64
6342	Normal	CA	61	7	T3a	3031.36	12443.4	5725.6	5490.4	8743.62	3295.18
6348	Normal	CA	68	7	T2c	7715.56	17505.3	5022.6	4968.87	7853.3	2990.62
6351	Normal	CA	51	6	T2c	7673.23	17227.1	5030.9	5275.78	7716.1	3209.73
6356	Normal	CA	60	7	T3b	1451.63	18875.8	5391.35	7397.59	8799.62	3576.28
6363	Normal	CA	64	7	T4	1851.55	31673.9	7574.17	8532.32	8021.85	4927.5
6365	Normal	CA	71	7	T4	3068.6	19480.5	5088.6	5898.18	7175.04	4141.48
6384	Normal	CA	53	7	T3a	5704.14	20661.9	5156.52	5946.88	10185.2	2743.44
6499	Normal	CA	66	7	T3a	2890.42	18910.5	7112.47	5654.34	6240.24	3798.69
7123	Normal	CA	59	7	T2c	14064	20400.4	5797.85	6228.47	11855.8	2849.28
7125	Normal	CA	44	6	T2c	5042.31	3793.6	7633.19	3484.55	13527.9	2742.09
7314	Normal	CA	62	7	T3b	4915.23	24422.1	5850.33	6931.13	10431.3	3341.72
7315	Normal	CA	68	7	T3a	4311.65	26602.2	6740.28	8190.1	10758.8	3011.4
7317	Normal	CA	71	7	T2c	2688.97	18262.6	5514.23	6865.48	10503.2	2909.25
7327	Normal	CA	61	7	T3b	951.247	12989.7	6651.1	6462.44	13065.5	3417.5
7328	Normal	CA	70	7	T3a	7811.24	25240.4	6421.35	6621.42	10006.7	2954.75
7331	Normal	CA	64	7	T2c	4590.48	23764.1	6114.96	7455.54	11543.9	2968.24
7740	Normal	CA	59	7	T2c	2994.59	13057.2	5396.2	5750.68	6789.06	4205.51
7747	Normal	CA	52	7	T2c	2747.84	15657.3	5534.71	5044.01	5731.46	2998.68
7781	Normal	CA	65	7	T2c	7718.73	19852.9	6500.7	7336.13	10571.9	3250.17
7784	Normal	CA	63	7	T2c	3553.52	18401.7	5965.2	7702.15	10401	3213.51
7785	Normal	CA	54	6	T3a	4257.2	10606.8	6419.89	5373.51	10843.3	3122.63
7786	Normal	CA	62	6	T2c	6556.5	26641.7	6007.86	7066.49	10931.8	3170.32
7792	Normal	CA	53	6	T2c	3971.81	17758.1	6112.76	6473.52	11269.7	3262.48
7793	Normal	CA	49	7	T2c	5127.35	18600.9	6221.5	6001.08	9179.92	3233.57
7794	Normal	CA	67	7	T2c	4992.62	28897.5	5716.23	7241.66	10529.4	3439.6
7797	Normal	CA	53	7	T2c	8443.04	9867.18	7082.44	5248.22	10842.1	2994.78
8262	Normal	CA	57	7	T2c	3058.41	21231.3	6945.92	6410.63	9091.96	3920.88

## Sheet: Tumor-Non-malign RNA Comp
TCGA DEPs Difference in Tumor-to-Non-malignant RNA Expression in Age and Stage Matched Pairs
Patient ID	Race	Age	Gleason Score	Tumor Stage	CAV1	MYH9	XRCC5	ADAR	CTNNB1	SRSF1
A6E2	AA	54	7	T2c	-2338.06	-3649.2	2608.35	621.605	212.349	1155.71
A88L	CA	54	7	T2c	-2692.47	1033.53	371.731	-1311.57	-2109.31	1508.63
5511	AA	55	7	T3a	-1749.89	-1352.07	-168.532	868.33	2252.91	-255.167
5766	CA	55	7	T3a	-3967.82	-4928.86	-679.196	4439.01	-1288.62	987.511
7321	AA	57	6	T3a	-2166.63	308.694	1080.13	1416.2	-376.937	-71.9556
A8VO	CA	57	6	T3a	-3317.34	-6139.54	-1869.1	-2107.93	-3007.44	795.213
6353	CA	58	7	T3a	-129.539	-1125.43	-1210.4	-300.278	-1919.97	-571.01
8470	AA	58	7	T2c	-2037.59	-3146.39	117.381	1835.83	2117.36	1438.54
A8FN	CA	58	7	T2c	-3172.16	-2044.13	-2208.23	-2040.23	-2598.91	-80.8086
A8MJ	AA	58	7	T3a	-1480.73	-2054.67	126.062	6205.31	1910.81	710.494
7740	CA	59	7	T2c	-1491.1	5757.16	-779.706	920.539	47.1284	-420.515
A87E	AA	59	6	T2c	-1157	-1683.4	-1552.52	-912.648	300.661	337.228
5748	CA	64	7	T3a	-4058.5	-2974.75	-272.572	748.22	-587.553	802.151
7077	AA	64	6	T3a	-2439.27	-149.034	-833.551	1588.83	2212.65	202.55
A7NG	CA	64	7	T3a	-2398.79	-120.699	-1224.91	-729.475	-843.415	449.378
A8WL	AA	64	7	T3a	-1254.54	-709.13	-752.992	403.539	764.261	1324.76
7781	CA	65	7	T2c	-3374.69	1219.59	521.095	1698.12	214.579	395.108
A4BL	AA	65	7	T2c	-518.049	2079.27	-83.6648	625.023	2949.92	1005.2
5743	CA	66	7	T2c	-1877.38	11.0796	-203.187	737.252	1563.6	625.758
A59Z	AA	66	7	T2c	-429.075	402.47	-1548.59	-1108.42	-20.2864	417.701
5506	CA	67	7	T3b	-3314.62	4576.59	113.906	3442.94	841.981	702.881
A65E	AA	67	7	T3b	-1944.9	-5693.28	-582.081	-1512.42	1159.66	1264.07
A875	AA	67	7	T3a	-2435.74	-1610.2	-1075.44	-335.352	-1544.71	2107.53
A8SK	CA	67	7	T3b	-1646.52	870.35	-1223.04	-99.1992	-1567.91	717.309
